# Supplementary material for: 4-Amino-3-(4-hydroxy­phen­yl)-1H-1,2,4-triazol-5(4H)-one
Source: Acta Crystallogr Sect E Struct Rep Online. 2008 Nov 29;64(Pt 12):o2483. doi: 10.1107/S1600536808039688 (PMC2960044; doi:10.1107/S1600536808039688)
Supplement: Supplementary file 1 [file e-64-o2483-sup1.cif]

##############################################################################
###                                                                        ###
###        Electronic paper (Acta Crystallographica Section E)             ###
###                                                                        ###
##############################################################################
#                                                                            #
# This CIF contains the data in a paper accepted for publication in Acta     #
# Crystallographica Section E. It conforms to the requirements of Notes      #
# for Authors for Section E, and has been peer reviewed under the auspices   #
# of the IUCr Commission on Journals.                                        #
#                                                                            #
# Full details of the Crystallographic Information File format               #
# are given in the paper "The Crystallographic Information File (CIF):       #
# a New Standard Archive File for Crystallography" by S. R. Hall, F. H.      #
# Allen and I. D. Brown [Acta Cryst. (1991), A47, 655-685].                  #
#                                                                            #
# The current version of the core CIF dictionary is obtainable from          #
# ftp://ftp.iucr.org/pub/cif_core.dic. The current version number is 2.4.    #
#                                                                            #
# Software is freely available for graphical display of the structure(s) in  #
# this CIF.  For information consult the CIF home page http://www.iucr.org/  #
# cif/home.html                                                              #
#                                                                            #
# This file may be used for bona fide research purposes within the           #
# scientific community so long as proper attribution is given to the journal # 
# article from which it was obtained.                                        #
#                                                                            #
##############################################################################
                                             
data_global
_audit_creation_method     'SHELXL97'
_journal_date_recd_electronic     2008-11-11
_journal_date_accepted     2008-11-25
_journal_name_full     'Acta Crystallographica, Section E'
_journal_year     2008
_journal_volume     64
_journal_issue     12
_journal_page_first     o2483
_journal_page_last     o2483
_journal_paper_category     QO
_journal_coeditor_code     IM2089
_publ_contact_author_name     'Ng, Seik Weng'
_publ_contact_author_address
;
      Department of Chemistry
      University of Malaya
      50603 Kuala Lumpur
      Malaysia
;
_publ_contact_author_email     seikweng@um.edu.my
_publ_contact_author_fax     603-7967-6778
_publ_contact_author_phone     603-7967-6778
_publ_section_title
;
4-Amino-3-(4-hydroxyphenyl)-1H-1,2,4-triazol-5(4<i>H</i>)-one
;
loop_
    _publ_author_name
    _publ_author_address
    'Shi, Kai-Ge'
;
Department of Chemistry
Zhengzhou University
Zhengzhou 450052
People's Republic of China
;
    'Yang, Guang'
;
Department of Chemistry
Zhengzhou University
Zhengzhou 450052
People's Republic of China
;
    'Ng, Seik Weng'
;
Department of Chemistry
University of Malaya
50603 Kuala Lumpur
Malaysia
;
data_I
_audit_creation_method     SHELXL-97
_chemical_name_systematic
;
4-Amino-3-(4-hydroxyphenyl)-1H-1,2,4-triazol-5(4H)-one
;
_chemical_name_common     ?
_chemical_formula_moiety     'C8 H8 N4 O2'
_chemical_formula_sum     'C8 H8 N4 O2'
_chemical_formula_iupac     'C8 H8 N4 O2'
_chemical_formula_weight     192.18
_chemical_melting_point     ?
_symmetry_cell_setting     Triclinic
_symmetry_space_group_name_H-M     'P -1'
_symmetry_space_group_name_Hall     '-P 1'
loop_
    _symmetry_equiv_pos_as_xyz
    'x, y, z'
    '-x, -y, -z'
_cell_length_a     6.5340(10)
_cell_length_b     7.3300(10)
_cell_length_c     9.8040(10)
_cell_angle_alpha     106.690(10)
_cell_angle_beta     102.328(9)
_cell_angle_gamma     106.712(2)
_cell_volume     407.70(10)
_cell_formula_units_Z     2
_cell_measurement_reflns_used     986
_cell_measurement_theta_min     2.3
_cell_measurement_theta_max     26.7
_cell_measurement_temperature     295(2)
_exptl_crystal_description     Block
_exptl_crystal_colour     Colorless
_exptl_crystal_size_max     0.25
_exptl_crystal_size_mid     0.16
_exptl_crystal_size_min     0.04
_exptl_crystal_density_diffrn     1.565
_exptl_crystal_density_meas     ?
_exptl_crystal_density_method     'not measured'
_exptl_crystal_F_000     200
_exptl_absorpt_coefficient_mu     0.118
_exptl_absorpt_correction_type     None
_exptl_absorpt_process_details     ?
_exptl_absorpt_correction_T_min     ?
_exptl_absorpt_correction_T_max     ?
_diffrn_ambient_temperature     295(2)
_diffrn_radiation_type     MoK\a
_diffrn_radiation_wavelength     0.71073
_diffrn_radiation_source     'fine-focus sealed tube'
_diffrn_radiation_monochromator     graphite
_diffrn_measurement_device_type     'Bruker APEXII area-detector'
_diffrn_measurement_method     '\f and \w'
_diffrn_detector_area_resol_mean     ?
_diffrn_reflns_number     3032
_diffrn_reflns_av_R_equivalents     0.0170
_diffrn_reflns_av_sigmaI/netI     0.0264
_diffrn_reflns_theta_min     2.29
_diffrn_reflns_theta_max     25.00
_diffrn_reflns_theta_full     25.00
_diffrn_measured_fraction_theta_max     0.995
_diffrn_measured_fraction_theta_full     0.995
_diffrn_reflns_limit_h_min     -7
_diffrn_reflns_limit_h_max     7
_diffrn_reflns_limit_k_min     -8
_diffrn_reflns_limit_k_max     8
_diffrn_reflns_limit_l_min     -11
_diffrn_reflns_limit_l_max     11
_diffrn_standards_number     0
_diffrn_standards_interval_count     0
_diffrn_standards_interval_time     0
_diffrn_standards_decay_%     0
_reflns_number_total     1434
_reflns_number_gt     1115
_reflns_threshold_expression     I>2\s(I)
_refine_ls_structure_factor_coef     Fsqd
_refine_ls_matrix_type     full
_refine_ls_R_factor_all     0.0533
_refine_ls_R_factor_gt     0.0393
_refine_ls_wR_factor_gt     0.0946
_refine_ls_wR_factor_ref     0.1093
_refine_ls_goodness_of_fit_ref     1.033
_refine_ls_restrained_S_all     1.033
_refine_ls_number_reflns     1434
_refine_ls_number_parameters     143
_refine_ls_number_restraints     4
_refine_ls_hydrogen_treatment     mixed
_refine_ls_weighting_scheme     calc
_refine_ls_weighting_details
         'calc w=1/[\s^2^(Fo^2^)+(0.0565P)^2^+0.1018P] where P=(Fo^2^+2Fc^2^)/3'
_atom_sites_solution_hydrogens     geom
_atom_sites_solution_primary     direct
_atom_sites_solution_secondary     difmap
_refine_ls_shift/su_max     0.001
_refine_ls_shift/su_mean     0.001
_refine_diff_density_max     0.142
_refine_diff_density_min     -0.186
_refine_ls_extinction_method     none
_refine_ls_extinction_coef     ?
loop_
    _atom_type_symbol
    _atom_type_description
    _atom_type_scat_dispersion_real
    _atom_type_scat_dispersion_imag
    _atom_type_scat_source
    'C' 'C' 0.0033 0.0016
                         'International Tables Vol C Tables 4.2.6.8 and 6.1.1.4'
    'H' 'H' 0.0000 0.0000
                         'International Tables Vol C Tables 4.2.6.8 and 6.1.1.4'
    'N' 'N' 0.0061 0.0033
                         'International Tables Vol C Tables 4.2.6.8 and 6.1.1.4'
    'O' 'O' 0.0106 0.0060
                         'International Tables Vol C Tables 4.2.6.8 and 6.1.1.4'
_computing_data_collection     'APEX2 (Bruker, 2007)'
_computing_cell_refinement     'SAINT (Bruker, 2007)'
_computing_data_reduction     'SAINT (Bruker, 2007)'
_computing_structure_solution     'SHELXS97 (Sheldrick, 2008)'
_computing_structure_refinement     'SHELXL97 (Sheldrick, 2008)'
_computing_molecular_graphics     'X-SEED (Barbour, 2001)'
_computing_publication_material     'publCIF (Westrip, 2008)'
loop_
    _atom_site_type_symbol
    _atom_site_label
    _atom_site_fract_x
    _atom_site_fract_y
    _atom_site_fract_z
    _atom_site_U_iso_or_equiv
    _atom_site_adp_type
    _atom_site_calc_flag
    _atom_site_refinement_flags
    _atom_site_occupancy
    _atom_site_disorder_assembly
    _atom_site_disorder_group
    O O1 0.3462(2) 0.3381(2) 0.06978(15) 0.0481(4) Uani d D 1 . .
    O O2 0.6706(2) 1.2219(2) 1.00449(15) 0.0456(4) Uani d . 1 . .
    N N1 0.8848(3) 1.0137(3) 0.72942(18) 0.0423(5) Uani d . 1 . .
    N N2 0.9057(3) 1.1419(3) 0.87015(19) 0.0444(5) Uani d D 1 . .
    N N3 0.5523(2) 0.9858(2) 0.75552(16) 0.0319(4) Uani d . 1 . .
    N N4 0.3171(3) 0.9141(3) 0.7256(2) 0.0420(5) Uani d D 1 . .
    C C1 0.7075(3) 1.1281(3) 0.8902(2) 0.0361(5) Uani d . 1 . .
    C C2 0.6672(3) 0.9197(3) 0.6610(2) 0.0314(4) Uani d . 1 . .
    C C3 0.5739(3) 0.7693(3) 0.5056(2) 0.0302(4) Uani d . 1 . .
    C C4 0.3450(3) 0.6652(3) 0.4264(2) 0.0373(5) Uani d . 1 . .
    H H4A 0.2398 0.6910 0.4719 0.045 Uiso calc R 1 . .
    C C5 0.2715(3) 0.5241(3) 0.2810(2) 0.0402(5) Uani d . 1 . .
    H H5 0.1177 0.4571 0.2289 0.048 Uiso calc R 1 . .
    C C6 0.4261(3) 0.4820(3) 0.2127(2) 0.0342(5) Uani d . 1 . .
    C C7 0.6551(3) 0.5851(3) 0.2893(2) 0.0387(5) Uani d . 1 . .
    H H7 0.7598 0.5593 0.2432 0.046 Uiso calc R 1 . .
    C C8 0.7269(3) 0.7262(3) 0.4342(2) 0.0386(5) Uani d . 1 . .
    H H8 0.8808 0.7942 0.4854 0.046 Uiso calc R 1 . .
    H H1 0.450(3) 0.301(4) 0.043(3) 0.067(8) Uiso d D 1 . .
    H H2 1.037(2) 1.204(3) 0.937(2) 0.054(7) Uiso d D 1 . .
    H H4 0.294(5) 0.881(4) 0.801(2) 0.076(9) Uiso d D 1 . .
    H H40 0.273(4) 1.013(3) 0.732(3) 0.078(10) Uiso d D 1 . .
loop_
    _atom_site_aniso_label
    _atom_site_aniso_U_11
    _atom_site_aniso_U_22
    _atom_site_aniso_U_33
    _atom_site_aniso_U_12
    _atom_site_aniso_U_13
    _atom_site_aniso_U_23
    O1 0.0338(8) 0.0580(10) 0.0293(8) 0.0155(7) 0.0038(6) -0.0101(7)
    O2 0.0431(9) 0.0556(9) 0.0288(8) 0.0213(7) 0.0126(6) -0.0008(7)
    N1 0.0305(9) 0.0498(10) 0.0295(9) 0.0122(8) 0.0071(7) -0.0045(8)
    N2 0.0288(9) 0.0540(11) 0.0268(9) 0.0114(8) 0.0029(7) -0.0095(8)
    N3 0.0271(8) 0.0396(9) 0.0245(8) 0.0135(7) 0.0099(6) 0.0032(7)
    N4 0.0295(9) 0.0559(12) 0.0343(10) 0.0172(9) 0.0124(8) 0.0053(9)
    C1 0.0347(11) 0.0406(11) 0.0262(10) 0.0156(9) 0.0081(8) 0.0025(9)
    C2 0.0301(10) 0.0349(10) 0.0259(10) 0.0132(8) 0.0097(8) 0.0051(8)
    C3 0.0312(10) 0.0325(10) 0.0255(10) 0.0135(8) 0.0103(8) 0.0061(8)
    C4 0.0309(10) 0.0442(12) 0.0320(11) 0.0165(9) 0.0111(8) 0.0042(9)
    C5 0.0264(10) 0.0472(12) 0.0343(11) 0.0120(9) 0.0056(8) 0.0023(9)
    C6 0.0339(11) 0.0380(11) 0.0246(10) 0.0136(9) 0.0075(8) 0.0043(8)
    C7 0.0316(11) 0.0476(12) 0.0297(11) 0.0153(9) 0.0124(8) 0.0019(9)
    C8 0.0276(10) 0.0450(12) 0.0310(11) 0.0110(9) 0.0067(8) 0.0017(9)
loop_
    _geom_bond_atom_site_label_1
    _geom_bond_atom_site_label_2
    _geom_bond_site_symmetry_2
    _geom_bond_distance
    _geom_bond_publ_flag
    O1 C6 . 1.368(2) ?
    O1 H1 . 0.861(10) ?
    O2 C1 . 1.247(2) ?
    N1 C2 . 1.308(2) ?
    N1 N2 . 1.381(2) ?
    N2 C1 . 1.331(3) ?
    N2 H2 . 0.860(10) ?
    N3 C1 . 1.374(2) ?
    N3 C2 . 1.380(2) ?
    N3 N4 . 1.407(2) ?
    N4 H4 . 0.868(10) ?
    N4 H40 . 0.846(10) ?
    C2 C3 . 1.470(2) ?
    C3 C4 . 1.389(3) ?
    C3 C8 . 1.394(3) ?
    C4 C5 . 1.381(3) ?
    C4 H4A . 0.9300 ?
    C5 C6 . 1.383(3) ?
    C5 H5 . 0.9300 ?
    C6 C7 . 1.385(3) ?
    C7 C8 . 1.379(3) ?
    C7 H7 . 0.9300 ?
    C8 H8 . 0.9300 ?
loop_
    _geom_angle_atom_site_label_1
    _geom_angle_atom_site_label_2
    _geom_angle_atom_site_label_3
    _geom_angle_site_symmetry_1
    _geom_angle_site_symmetry_3
    _geom_angle
    _geom_angle_publ_flag
    C6 O1 H1 . . 112.3(18) ?
    C2 N1 N2 . . 104.87(15) ?
    C1 N2 N1 . . 112.93(16) ?
    C1 N2 H2 . . 127.2(16) ?
    N1 N2 H2 . . 119.0(16) ?
    C1 N3 C2 . . 108.48(15) ?
    C1 N3 N4 . . 124.53(15) ?
    C2 N3 N4 . . 126.90(16) ?
    N3 N4 H4 . . 105.8(19) ?
    N3 N4 H40 . . 109.5(19) ?
    H4 N4 H40 . . 104(3) ?
    O2 C1 N2 . . 128.18(18) ?
    O2 C1 N3 . . 127.92(18) ?
    N2 C1 N3 . . 103.90(16) ?
    N1 C2 N3 . . 109.81(15) ?
    N1 C2 C3 . . 121.80(16) ?
    N3 C2 C3 . . 128.39(16) ?
    C4 C3 C8 . . 117.99(17) ?
    C4 C3 C2 . . 124.64(17) ?
    C8 C3 C2 . . 117.37(17) ?
    C5 C4 C3 . . 120.93(18) ?
    C5 C4 H4A . . 119.5 ?
    C3 C4 H4A . . 119.5 ?
    C4 C5 C6 . . 120.17(18) ?
    C4 C5 H5 . . 119.9 ?
    C6 C5 H5 . . 119.9 ?
    O1 C6 C5 . . 118.31(17) ?
    O1 C6 C7 . . 121.86(17) ?
    C5 C6 C7 . . 119.83(17) ?
    C8 C7 C6 . . 119.58(18) ?
    C8 C7 H7 . . 120.2 ?
    C6 C7 H7 . . 120.2 ?
    C7 C8 C3 . . 121.49(18) ?
    C7 C8 H8 . . 119.3 ?
    C3 C8 H8 . . 119.3 ?
loop_
    _geom_torsion_atom_site_label_1
    _geom_torsion_atom_site_label_2
    _geom_torsion_atom_site_label_3
    _geom_torsion_atom_site_label_4
    _geom_torsion_site_symmetry_1
    _geom_torsion_site_symmetry_2
    _geom_torsion_site_symmetry_3
    _geom_torsion_site_symmetry_4
    _geom_torsion
    _geom_torsion_publ_flag
    C2 N1 N2 C1 . . . . 0.4(2) ?
    N1 N2 C1 O2 . . . . 179.29(19) ?
    N1 N2 C1 N3 . . . . -0.6(2) ?
    C2 N3 C1 O2 . . . . -179.4(2) ?
    N4 N3 C1 O2 . . . . -2.7(3) ?
    C2 N3 C1 N2 . . . . 0.5(2) ?
    N4 N3 C1 N2 . . . . 177.19(19) ?
    N2 N1 C2 N3 . . . . -0.1(2) ?
    N2 N1 C2 C3 . . . . 179.42(17) ?
    C1 N3 C2 N1 . . . . -0.2(2) ?
    N4 N3 C2 N1 . . . . -176.86(19) ?
    C1 N3 C2 C3 . . . . -179.71(18) ?
    N4 N3 C2 C3 . . . . 3.7(3) ?
    N1 C2 C3 C4 . . . . -179.6(2) ?
    N3 C2 C3 C4 . . . . -0.2(3) ?
    N1 C2 C3 C8 . . . . 1.5(3) ?
    N3 C2 C3 C8 . . . . -179.08(18) ?
    C8 C3 C4 C5 . . . . -0.3(3) ?
    C2 C3 C4 C5 . . . . -179.17(18) ?
    C3 C4 C5 C6 . . . . 0.9(3) ?
    C4 C5 C6 O1 . . . . 178.66(18) ?
    C4 C5 C6 C7 . . . . -1.4(3) ?
    O1 C6 C7 C8 . . . . -178.87(18) ?
    C5 C6 C7 C8 . . . . 1.2(3) ?
    C6 C7 C8 C3 . . . . -0.5(3) ?
    C4 C3 C8 C7 . . . . 0.1(3) ?
    C2 C3 C8 C7 . . . . 179.05(18) ?
loop_
    _geom_hbond_atom_site_label_D
    _geom_hbond_atom_site_label_H
    _geom_hbond_atom_site_label_A
    _geom_hbond_site_symmetry_A
    _geom_hbond_distance_DH
    _geom_hbond_distance_HA
    _geom_hbond_distance_DA
    _geom_hbond_angle_DHA
    _geom_hbond_publ_flag
    O1 H1 O2 1_544 0.860(10)
                           1.780(10)
                                   2.633(2) 175(3) yes
    N2 H2 O1 1_666 0.860(10)
                           1.930(10)
                                   2.789(2) 173(2) yes
    N4 H4 O2 2_677 0.870(10)
                           2.240(10)
                                   3.077(3) 163(2) yes
