# Supplementary material for: 4-Amino-3-(4-hydroxy­phen­yl)-1H-1,2,4-triazol-5(4H)-one
Source: Acta Crystallogr Sect E Struct Rep Online. 2008 Nov 29;64(Pt 12):o2483. doi: 10.1107/S1600536808039688 (PMC2960044; doi:10.1107/S1600536808039688)
Supplement: Supplementary file 2 [file e-64-o2483-Isup2.hkl]

# 
# h,k,l, Fc-squared, Fo-squared, sigma(Fo-squared) and status flag 
# 
data_I
_shelx_title '  P-1' 
_shelx_refln_list_code          4 
_shelx_F_calc_maximum      120.97 
_exptl_crystal_F_000       200.00 
_reflns_d_resolution_high  0.8410 
 
loop_ 
 _symmetry_equiv_pos_as_xyz 
 'x, y, z' 
 '-x, -y, -z' 
 
_cell_length_a     6.534 
_cell_length_b     7.330 
_cell_length_c     9.804 
_cell_angle_alpha 106.690 
_cell_angle_beta  102.328
_cell_angle_gamma 106.712 
 
_shelx_F_squared_multiplier     1.000 
 
loop_ 
 _refln_index_h 
 _refln_index_k 
 _refln_index_l 
 _refln_F_squared_calc 
 _refln_F_squared_meas 
 _refln_F_squared_sigma 
 _refln_observed_status 
   1   0   0     2687.54     2623.65     11.56 o 
   2   0   0      763.25      800.88      6.22 o 
   3   0   0     1116.72     1212.87      6.18 o 
   4   0   0      172.51      186.27      2.45 o 
   5   0   0      222.02      231.90      4.89 o 
   6   0   0        1.38        0.21      0.66 o 
   7   0   0        6.23        4.91      1.23 o 
  -7   1   0        0.47       -0.55      1.20 o 
  -6   1   0        3.81        3.57      1.45 o 
  -5   1   0       32.04       33.40      1.73 o 
  -4   1   0      212.76      206.33      2.59 o 
  -3   1   0        1.83        0.96      0.32 o 
  -2   1   0        6.38        4.62      0.37 o 
  -1   1   0       55.37       50.03      1.23 o 
   0   1   0      371.79      340.52      1.84 o 
   1   1   0      265.71      267.17      2.12 o 
   2   1   0      181.84      186.16      1.84 o 
   3   1   0       63.24       67.72      1.18 o 
   4   1   0       29.30       25.83      1.22 o 
   5   1   0       96.06       86.51      3.11 o 
   6   1   0        0.66        1.49      0.70 o 
  -7   2   0        7.32        6.75      1.97 o 
  -6   2   0        0.21        0.11      1.71 o 
  -5   2   0        4.16        3.53      0.69 o 
  -4   2   0      188.42      186.37      3.62 o 
  -3   2   0      215.43      214.37      2.63 o 
  -2   2   0      204.41      213.14      1.96 o 
  -1   2   0      839.75      793.83      3.89 o 
   0   2   0       78.03       72.51      1.07 o 
   1   2   0      548.08      534.63      5.18 o 
   2   2   0        1.19        1.91      0.60 o 
   3   2   0       35.40       29.63      1.19 o 
   4   2   0       65.35       58.61      1.81 o 
   5   2   0       10.22       11.92      1.15 o 
   6   2   0       10.19       12.72      1.82 o 
  -7   3   0        0.04       -0.18      1.09 o 
  -6   3   0      152.28      151.64      3.67 o 
  -5   3   0       64.94       62.79      3.21 o 
  -4   3   0       39.34       39.77      1.21 o 
  -3   3   0       14.22       17.23      0.76 o 
  -2   3   0       59.32       58.73      1.16 o 
  -1   3   0      121.49      103.11      1.49 o 
   0   3   0        6.99        7.33      0.51 o 
   1   3   0        3.28        3.23      0.43 o 
   2   3   0       52.61       54.91      1.84 o 
   3   3   0        3.88        3.11      0.77 o 
   4   3   0       10.35        9.28      1.25 o 
   5   3   0       26.11       22.91      1.88 o 
  -7   4   0       59.26       63.20      2.77 o 
  -6   4   0       97.99       90.32      2.89 o 
  -5   4   0       26.81       31.99      1.72 o 
  -4   4   0       81.25       89.91      3.13 o 
  -3   4   0      271.44      274.30      2.93 o 
  -2   4   0       27.04       29.42      0.99 o 
  -1   4   0       10.25       11.47      0.86 o 
   0   4   0       56.02       60.42      2.31 o 
   1   4   0       60.54       60.77      1.45 o 
   2   4   0       29.27       27.40      4.26 o 
   3   4   0       11.78       13.05      1.37 o 
   4   4   0        0.07        0.78      0.82 o 
  -7   5   0        1.69        0.64      0.98 o 
  -6   5   0        7.95        9.23      2.33 o 
  -5   5   0       61.79       60.29      3.06 o 
  -4   5   0       47.72       41.66      1.82 o 
  -3   5   0        5.22        6.44      0.67 o 
  -2   5   0       47.61       46.29      1.35 o 
  -1   5   0       38.02       36.81      1.23 o 
   0   5   0        8.67       10.80      1.39 o 
   1   5   0        5.11        4.36      1.44 o 
   2   5   0       59.16       64.34      3.40 o 
   3   5   0       49.56       48.36      2.34 o 
  -6   6   0       31.44       32.77      3.04 o 
  -5   6   0       12.83       11.33      2.18 o 
  -4   6   0        2.37        1.84      1.06 o 
  -3   6   0       22.26       22.28      1.44 o 
  -2   6   0       16.57       15.85      1.00 o 
  -1   6   0        8.83        7.82      0.82 o 
   0   6   0        4.21        6.15      0.98 o 
   1   6   0        0.05       -0.22      0.70 o 
   2   6   0        9.24       10.60      1.37 o 
  -6   7   0       18.71       17.89      2.62 o 
  -5   7   0        1.94        3.35      1.41 o 
  -4   7   0        1.38        2.02      1.27 o 
  -3   7   0       17.76       20.30      2.38 o 
  -2   7   0        0.04        0.11      0.62 o 
  -1   7   0       10.17       11.40      1.87 o 
   0   7   0        1.40        2.68      1.23 o 
   1   7   0       18.15       22.91      2.73 o 
  -4   8   0       15.51       14.97      2.51 o 
  -3   8   0       40.17       47.62      3.57 o 
  -2   8   0        0.28        0.92      0.82 o 
  -1   8   0        0.57        0.89      1.20 o 
   1  -8   1        4.84        4.67      1.45 o 
   2  -8   1        0.17       -0.80      0.94 o 
   3  -8   1        1.56        1.78      1.25 o 
   4  -8   1        1.86        1.37      1.14 o 
  -1  -7   1       38.28       41.90      2.32 o 
   0  -7   1        1.78        1.32      0.77 o 
   1  -7   1        9.93        7.32      0.87 o 
   2  -7   1       19.85       20.11      1.22 o 
   3  -7   1        9.60        8.09      1.55 o 
   4  -7   1        2.94        2.30      0.83 o 
   5  -7   1        0.28       -1.11      0.83 o 
   6  -7   1        0.04       -0.03      1.09 o 
  -3  -6   1       24.17       25.22      2.01 o 
  -2  -6   1       29.64       36.55      3.86 o 
  -1  -6   1        9.18        8.73      3.35 o 
   0  -6   1       52.13       56.07      2.14 o 
   1  -6   1      107.38      111.36      2.71 o 
   2  -6   1       22.84       25.35      1.19 o 
   3  -6   1       17.13       16.29      1.35 o 
   4  -6   1       14.66       14.04      1.34 o 
   5  -6   1        5.67        4.88      1.01 o 
   6  -6   1        0.00        0.59      0.77 o 
  -4  -5   1        1.71        1.71      0.94 o 
  -3  -5   1       16.98       16.55      1.60 o 
  -2  -5   1       13.23       15.03      1.38 o 
  -1  -5   1        0.37        0.65      0.62 o 
   0  -5   1       25.31       24.99      1.06 o 
   1  -5   1       43.14       42.10      1.27 o 
   2  -5   1       15.77       16.47      0.99 o 
   3  -5   1        2.60        3.48      0.55 o 
   4  -5   1        0.27        0.32      0.52 o 
   5  -5   1        0.73        0.33      0.62 o 
   6  -5   1       18.60       19.55      1.70 o 
   7  -5   1       10.89        9.56      1.48 o 
  -5  -4   1        9.07        8.45      1.43 o 
  -4  -4   1       40.73       43.07      3.54 o 
  -3  -4   1       45.27       44.50      2.03 o 
  -2  -4   1        0.42        0.72      0.58 o 
  -1  -4   1       74.02       73.83      1.51 o 
   0  -4   1       15.42       13.01      0.73 o 
   1  -4   1        8.04        6.35      0.72 o 
   2  -4   1      112.96      108.02      1.72 o 
   3  -4   1      117.68      118.27      1.81 o 
   4  -4   1       59.60       63.66      2.12 o 
   5  -4   1      119.06      111.78      8.54 o 
   6  -4   1      206.13      212.56      4.59 o 
   7  -4   1       10.18        6.87      1.31 o 
  -5  -3   1        3.47        1.84      1.85 o 
  -4  -3   1        0.34        0.14      0.70 o 
  -3  -3   1       19.47       15.35      1.23 o 
  -2  -3   1       65.50       69.19      2.01 o 
  -1  -3   1      281.22      281.34      3.05 o 
   0  -3   1       50.15       48.70      1.05 o 
   1  -3   1        7.14        6.10      0.47 o 
   2  -3   1       10.18       12.03      0.57 o 
   3  -3   1       51.05       48.28      1.06 o 
   4  -3   1        3.78        2.72      0.67 o 
   5  -3   1      128.17      133.24      3.22 o 
   6  -3   1        0.38        0.54      0.83 o 
   7  -3   1        3.08        2.42      1.59 o 
  -6  -2   1       26.25       24.90      2.01 o 
  -5  -2   1       21.48       17.01      1.52 o 
  -4  -2   1       25.09       27.46      1.62 o 
  -3  -2   1      141.53      151.84      2.99 o 
  -2  -2   1      190.87      195.86      5.03 o 
  -1  -2   1      339.94      321.88      5.83 o 
   0  -2   1       59.23       57.13      1.06 o 
   1  -2   1     3837.54     3723.65     12.92 o 
   2  -2   1       42.16       49.41      0.84 o 
   3  -2   1      171.70      165.33      1.88 o 
   4  -2   1       11.06        9.90      0.69 o 
   5  -2   1        0.81        1.48      0.65 o 
   6  -2   1       47.59       45.39      2.17 o 
   7  -2   1        9.87       11.52      2.41 o 
  -6  -1   1       24.02       23.13      1.50 o 
  -5  -1   1        4.86        4.09      0.71 o 
  -4  -1   1       11.14       11.89      0.90 o 
  -3  -1   1      189.02      200.73      1.85 o 
  -2  -1   1       46.75       40.03      1.02 o 
  -1  -1   1      292.76      299.64      5.03 o 
   0  -1   1        9.91       -0.77      0.51 o 
   1  -1   1      704.92      681.86      4.76 o 
   2  -1   1      158.68      141.26      1.50 o 
   3  -1   1      103.79      119.00      2.13 o 
   4  -1   1        0.19        0.05      0.52 o 
   5  -1   1       10.91        9.99      0.83 o 
   6  -1   1       68.90       70.72      4.07 o 
   7  -1   1        1.04        0.42      1.33 o 
  -7   0   1       19.96       27.71      2.27 o 
  -6   0   1       13.80       10.25      1.04 o 
  -5   0   1        1.45        0.37      0.58 o 
  -4   0   1       72.23       72.19      1.49 o 
  -3   0   1      767.17      810.27      4.84 o 
  -2   0   1       17.73       15.59      0.56 o 
  -1   0   1     1167.31     1118.28      4.39 o 
   0   0   1       19.16       22.07      0.70 o 
   1   0   1      382.26      394.99      2.31 o 
   2   0   1        2.11        2.68      0.35 o 
   3   0   1      127.88      158.92      2.08 o 
   4   0   1        1.63        1.19      0.44 o 
   5   0   1       56.26       53.03      3.36 o 
   6   0   1       56.37       50.13      3.43 o 
  -7   1   1        2.55        1.18      1.40 o 
  -6   1   1        0.67       -0.38      0.58 o 
  -5   1   1      167.95      171.50      2.65 o 
  -4   1   1        0.14        0.94      0.39 o 
  -3   1   1      200.08      193.66      3.33 o 
  -2   1   1       63.31       71.06      1.08 o 
  -1   1   1        0.09        0.51      0.25 o 
   0   1   1      169.19      153.06      1.29 o 
   1   1   1      717.46      660.61      3.60 o 
   2   1   1      225.57      238.53      2.33 o 
   3   1   1      118.60      107.73      1.80 o 
   4   1   1       17.81       19.39      1.33 o 
   5   1   1        3.75        2.58      0.67 o 
   6   1   1       30.66       24.66      2.13 o 
  -7   2   1        1.60        0.41      1.11 o 
  -6   2   1      396.05      409.41      5.79 o 
  -5   2   1      400.75      383.90      3.96 o 
  -4   2   1      196.54      204.14      2.56 o 
  -3   2   1      406.37      404.29      3.22 o 
  -2   2   1     1231.12     1211.00      5.63 o 
  -1   2   1        0.38        0.06      0.24 o 
   0   2   1      148.82      145.80      1.77 o 
   1   2   1      387.54      370.49      3.91 o 
   2   2   1        0.21        0.47      0.29 o 
   3   2   1      193.74      196.33      2.95 o 
   4   2   1      147.50      129.87      2.70 o 
   5   2   1       29.27       24.77      1.51 o 
  -7   3   1        1.67        0.30      1.18 o 
  -6   3   1       11.17        9.27      1.17 o 
  -5   3   1        3.88        3.43      0.85 o 
  -4   3   1       25.45       29.68      1.07 o 
  -3   3   1        1.21        1.39      0.37 o 
  -2   3   1       22.34       20.44      0.81 o 
  -1   3   1       97.67      100.74      1.98 o 
   0   3   1      144.15      136.66      2.63 o 
   1   3   1        6.36        4.96      0.59 o 
   2   3   1       70.73       69.56      1.87 o 
   3   3   1       53.76       55.85      2.15 o 
   4   3   1        4.40        3.97      0.97 o 
   5   3   1       13.11       13.91      1.75 o 
  -7   4   1        0.12        1.77      0.84 o 
  -6   4   1        1.24        2.57      0.83 o 
  -5   4   1       17.49       20.47      1.64 o 
  -4   4   1       15.36       17.30      0.93 o 
  -3   4   1       27.22       27.57      1.00 o 
  -2   4   1       27.91       31.41      1.25 o 
  -1   4   1      270.54      276.29      2.91 o 
   0   4   1      274.27      269.79      3.01 o 
   1   4   1       34.21       35.17      1.22 o 
   2   4   1      100.20      107.32      2.89 o 
   3   4   1       92.59       90.82      5.59 o 
   4   4   1        2.42        1.93      0.88 o 
  -7   5   1       17.23       19.59      2.59 o 
  -6   5   1        4.22        4.32      1.02 o 
  -5   5   1       26.46       25.29      1.65 o 
  -4   5   1        5.55        6.61      0.74 o 
  -3   5   1       34.30       34.35      1.22 o 
  -2   5   1       79.89       83.41      1.79 o 
  -1   5   1       57.29       55.09      1.50 o 
   0   5   1        4.39        4.04      0.63 o 
   1   5   1       71.70       78.67      6.45 o 
   2   5   1      204.00      214.69     18.92 o 
   3   5   1        0.86        0.68      0.77 o 
  -6   6   1       32.05       36.79      3.33 o 
  -5   6   1       19.47       18.16      2.42 o 
  -4   6   1        0.00       -0.52      0.85 o 
  -3   6   1        1.53        1.79      0.67 o 
  -2   6   1        4.72        6.02      0.95 o 
  -1   6   1       42.05       45.25      3.88 o 
   0   6   1        1.55        2.66      1.14 o 
   1   6   1       54.54       58.58      3.55 o 
   2   6   1        4.23        1.49      1.28 o 
  -6   7   1       18.70       20.90      2.95 o 
  -5   7   1        1.04        1.45      1.14 o 
  -4   7   1        0.31       -0.80      0.96 o 
  -3   7   1        5.90        3.46      0.92 o 
  -2   7   1        1.16        1.91      0.77 o 
  -1   7   1       31.94       36.10      2.96 o 
   0   7   1        0.27        1.35      1.23 o 
  -4   8   1       32.56       34.86      3.43 o 
  -3   8   1       41.09       50.58      3.81 o 
  -2   8   1        4.75        4.90      1.13 o 
   0  -8   2        0.63        0.97      1.17 o 
   2  -8   2        0.16        0.18      0.89 o 
   3  -8   2        3.48        2.42      1.34 o 
   4  -8   2        0.37       -0.51      1.13 o 
  -2  -7   2       24.20       22.38      1.96 o 
  -1  -7   2        7.38        6.64      1.18 o 
   0  -7   2        0.40        0.33      0.68 o 
   1  -7   2       16.04       12.85      1.02 o 
   2  -7   2        0.00       -0.47      0.76 o 
   3  -7   2        1.36        0.70      0.73 o 
   4  -7   2        4.83        4.06      0.97 o 
   5  -7   2       15.81       17.26      1.85 o 
   6  -7   2        5.42        4.52      1.23 o 
  -3  -6   2        9.95       11.71      1.49 o 
  -2  -6   2       21.68       20.16      1.68 o 
  -1  -6   2       14.12       13.50      1.35 o 
   0  -6   2        1.93        0.56      0.61 o 
   1  -6   2        0.03        0.62      0.50 o 
   2  -6   2        4.44        5.96      1.35 o 
   3  -6   2       98.46      105.76      2.97 o 
   4  -6   2       55.09       55.26      2.28 o 
   5  -6   2       10.66       11.48      1.40 o 
   6  -6   2       67.68       67.10      2.85 o 
  -4  -5   2        4.76        5.94      1.25 o 
  -3  -5   2        3.43        4.62      1.04 o 
  -2  -5   2       21.83       24.74      3.41 o 
  -1  -5   2        0.65        0.92      0.56 o 
   0  -5   2       10.27       11.37      0.79 o 
   1  -5   2       11.95       12.16      0.79 o 
   2  -5   2        4.11        5.36      0.65 o 
   3  -5   2        0.54        0.60      0.54 o 
   4  -5   2       13.46       15.65      1.33 o 
   5  -5   2        8.63        8.77      1.22 o 
   6  -5   2       81.65       84.45      3.08 o 
   7  -5   2        0.99       -0.17      0.80 o 
  -5  -4   2        7.08        6.54      1.31 o 
  -4  -4   2       39.78       42.74      6.10 o 
  -3  -4   2       15.59       14.84      1.35 o 
  -2  -4   2        8.52       10.17      1.06 o 
  -1  -4   2       98.44       93.88      1.63 o 
   0  -4   2        0.19        0.76      0.43 o 
   1  -4   2      202.44      197.03      2.31 o 
   2  -4   2       51.87       50.61      1.12 o 
   3  -4   2       85.10       79.31      2.23 o 
   4  -4   2      115.34      111.45      2.87 o 
   5  -4   2       42.30       43.35      2.03 o 
   6  -4   2        0.25        0.18      0.68 o 
   7  -4   2        3.87        5.37      1.24 o 
  -6  -3   2        1.16        1.63      0.94 o 
  -5  -3   2       46.82       47.59      2.37 o 
  -4  -3   2       29.04       28.59      2.48 o 
  -3  -3   2        7.51        7.62      1.00 o 
  -2  -3   2       73.89       76.12      2.09 o 
  -1  -3   2       55.75       54.43      1.07 o 
   0  -3   2      128.21      123.98      1.62 o 
   1  -3   2        0.65        1.83      0.34 o 
   2  -3   2       41.30       40.46      1.42 o 
   3  -3   2        5.51        5.02      0.77 o 
   4  -3   2      127.02      128.03      2.97 o 
   5  -3   2        7.10        8.26      1.95 o 
   6  -3   2        5.81        4.20      1.18 o 
   7  -3   2        2.81        3.35      1.68 o 
  -6  -2   2        1.03        0.12      1.14 o 
  -5  -2   2      116.18      111.33      3.62 o 
  -4  -2   2       19.14       17.40      1.32 o 
  -3  -2   2      376.57      384.22      4.85 o 
  -2  -2   2      139.56      143.24      2.53 o 
  -1  -2   2      389.79      389.62      3.49 o 
   0  -2   2    14634.62    13938.92     78.54 o 
   1  -2   2     2381.26     2288.30     11.08 o 
   2  -2   2      432.26      419.38      4.22 o 
   3  -2   2      722.86      722.78      7.04 o 
   4  -2   2      268.46      274.26      4.23 o 
   5  -2   2      125.19      119.95      4.38 o 
   6  -2   2        5.12        3.57      0.95 o 
   7  -2   2       10.25        9.50      2.38 o 
  -7  -1   2        0.25        1.04      0.83 o 
  -6  -1   2        0.19       -0.20      0.52 o 
  -5  -1   2       26.81       22.16      2.43 o 
  -4  -1   2      104.34       99.00      2.11 o 
  -3  -1   2        0.44        0.26      0.23 o 
  -2  -1   2       24.62       25.20      1.02 o 
  -1  -1   2      217.71      202.93      1.62 o 
   0  -1   2       90.05       82.59      0.96 o 
   1  -1   2      179.97      187.95      2.27 o 
   2  -1   2      248.77      252.05      2.17 o 
   3  -1   2      170.18      189.60      3.13 o 
   4  -1   2        3.41        4.22      0.55 o 
   5  -1   2       63.54       58.74      3.11 o 
   6  -1   2        0.13        1.00      1.17 o 
  -7   0   2       14.18       16.64      1.44 o 
  -6   0   2        0.35        0.51      0.53 o 
  -5   0   2       47.02       48.91      1.71 o 
  -4   0   2       21.37       24.28      1.14 o 
  -3   0   2      192.11      187.46      1.84 o 
  -2   0   2       50.49       60.97      1.21 o 
  -1   0   2      282.93      276.01      1.87 o 
   0   0   2      358.76      337.93      2.18 o 
   1   0   2      346.43      378.35      2.57 o 
   2   0   2        4.61        5.79      0.47 o 
   3   0   2       27.79       25.70      0.97 o 
   4   0   2       17.94       16.83      0.96 o 
   5   0   2        0.99        0.94      1.01 o 
   6   0   2       18.37       18.31      2.55 o 
  -7   1   2        3.20        2.20      1.05 o 
  -6   1   2      123.06      119.58      3.15 o 
  -5   1   2      175.23      170.18      2.60 o 
  -4   1   2       18.74       19.97      1.00 o 
  -3   1   2       51.93       57.45      1.20 o 
  -2   1   2      273.00      280.88      2.24 o 
  -1   1   2      220.50      201.32      2.40 o 
   0   1   2      340.28      319.39      2.17 o 
   1   1   2      100.34       94.37      1.41 o 
   2   1   2       42.59       46.55      1.19 o 
   3   1   2        3.61        3.60      0.56 o 
   4   1   2       25.83       23.97      3.62 o 
   5   1   2       25.94       24.25      1.45 o 
   6   1   2        0.58        1.32      0.97 o 
  -7   2   2       24.93       25.16      2.73 o 
  -6   2   2       56.10       59.92      1.79 o 
  -5   2   2       18.00       18.97      1.03 o 
  -4   2   2       44.85       51.88      1.33 o 
  -3   2   2      256.52      277.47      2.70 o 
  -2   2   2       54.84       56.16      1.03 o 
  -1   2   2      149.30      142.66      2.28 o 
   0   2   2      578.56      633.39      3.84 o 
   1   2   2      274.04      274.90      2.34 o 
   2   2   2        3.99        6.32      0.54 o 
   3   2   2        0.10        0.02      0.41 o 
   4   2   2        2.76        1.04      0.56 o 
   5   2   2        0.12       -0.26      0.59 o 
  -7   3   2        3.39        4.19      1.65 o 
  -6   3   2        5.95        3.95      0.91 o 
  -5   3   2       93.44       91.90      2.00 o 
  -4   3   2      132.96      128.81      3.53 o 
  -3   3   2        1.06        0.89      0.36 o 
  -2   3   2      405.95      412.48      4.34 o 
  -1   3   2       34.67       43.74      1.00 o 
   0   3   2       76.46       78.88      1.48 o 
   1   3   2        1.31        1.62      0.46 o 
   2   3   2       67.66       67.82      1.68 o 
   3   3   2      205.70      188.40      3.97 o 
   4   3   2        0.43        0.60      0.74 o 
  -7   4   2        2.78        3.50      1.33 o 
  -6   4   2       52.35       47.43      2.14 o 
  -5   4   2       22.12       23.90      2.17 o 
  -4   4   2        8.66        7.43      1.03 o 
  -3   4   2       37.75       41.33      1.66 o 
  -2   4   2      197.16      190.63      4.24 o 
  -1   4   2        0.40        0.42      0.36 o 
   0   4   2       31.66       34.53      3.02 o 
   1   4   2        7.96        7.23      0.74 o 
   2   4   2        1.38        0.82      0.67 o 
   3   4   2       21.15       20.26      1.66 o 
   4   4   2        0.56        0.50      0.85 o 
  -7   5   2        9.80       12.11      2.28 o 
  -6   5   2       45.10       43.16      3.23 o 
  -5   5   2       16.77       18.31      1.42 o 
  -4   5   2        6.01        5.19      1.35 o 
  -3   5   2       38.16       41.91      1.82 o 
  -2   5   2        1.17        1.83      1.37 o 
  -1   5   2       57.84       54.53      2.04 o 
   0   5   2        1.76        2.80      0.77 o 
   1   5   2       19.79       24.51      2.48 o 
   2   5   2        3.23        0.44      1.13 o 
   3   5   2       23.12       27.38      3.09 o 
  -6   6   2       71.88       67.13      4.23 o 
  -5   6   2        1.70        2.00      1.24 o 
  -4   6   2       21.89       23.83      1.64 o 
  -3   6   2      179.49      194.12      4.44 o 
  -2   6   2        8.12        6.13      1.28 o 
  -1   6   2        5.66        7.50      1.30 o 
   0   6   2       14.90       15.84      2.23 o 
   1   6   2        0.19       -1.10      0.73 o 
  -5   7   2        5.49        8.36      2.06 o 
  -4   7   2      161.55      174.15      6.54 o 
  -3   7   2       30.94       29.58      1.95 o 
  -2   7   2        0.02       -0.08      0.73 o 
  -1   7   2       45.20       51.08      3.51 o 
   0   7   2       30.64       35.34      3.34 o 
   0  -8   3        7.88        8.69      2.61 o 
   1  -8   3       20.81       21.79      2.58 o 
   2  -8   3        6.78        4.36      1.05 o 
   3  -8   3        7.41        8.23      1.29 o 
   4  -8   3       12.32        8.41      1.94 o 
  -2  -7   3        0.65        1.48      0.89 o 
  -1  -7   3        0.53        1.36      1.03 o 
   0  -7   3        2.46        3.51      0.92 o 
   1  -7   3        3.67        4.02      1.33 o 
   2  -7   3        1.98        2.27      0.78 o 
   3  -7   3        1.16        1.75      0.80 o 
   4  -7   3        0.07        0.49      0.72 o 
   5  -7   3        0.08        0.05      0.75 o 
  -3  -6   3        4.28        4.71      1.10 o 
  -2  -6   3        0.00        0.43      0.63 o 
  -1  -6   3        7.04        8.53      1.11 o 
   0  -6   3        0.02       -0.35      0.55 o 
   1  -6   3        1.57        0.91      0.49 o 
   2  -6   3        0.04        0.36      0.57 o 
   3  -6   3        5.89        4.11      1.29 o 
   4  -6   3       10.53        9.69      1.28 o 
   5  -6   3       10.49        9.06      1.33 o 
   6  -6   3       40.39       42.22      2.43 o 
  -4  -5   3        6.03        5.96      1.86 o 
  -3  -5   3        0.12       -0.21      0.62 o 
  -2  -5   3       13.27       14.97      1.35 o 
  -1  -5   3       49.34       53.35      1.96 o 
   0  -5   3       11.50       11.35      0.94 o 
   1  -5   3        1.85        1.68      0.45 o 
   2  -5   3        0.75        0.42      0.55 o 
   3  -5   3        7.10        5.71      0.95 o 
   4  -5   3        1.05        2.19      0.83 o 
   5  -5   3       61.81       67.69      3.52 o 
   6  -5   3        0.12        1.22      0.85 o 
  -5  -4   3        6.41        5.33      1.21 o 
  -4  -4   3       20.98       20.92      2.39 o 
  -3  -4   3       37.60       39.87      1.89 o 
  -2  -4   3      172.14      165.04      3.33 o 
  -1  -4   3      133.34      126.71      2.77 o 
   0  -4   3       27.28       30.89      1.13 o 
   1  -4   3     1818.34     1771.43     11.25 o 
   2  -4   3      214.93      229.77      3.70 o 
   3  -4   3        2.03        1.56      0.63 o 
   4  -4   3        9.26        9.12      1.32 o 
   5  -4   3        9.50       10.64      1.29 o 
   6  -4   3       48.08       50.75      2.56 o 
  -6  -3   3        3.72        3.54      1.15 o 
  -5  -3   3        1.14        1.78      0.85 o 
  -4  -3   3       15.68       15.86      2.66 o 
  -3  -3   3       65.01       57.54      2.07 o 
  -2  -3   3        0.01        0.01      0.41 o 
  -1  -3   3       30.88       34.84      0.92 o 
   0  -3   3       35.09       37.17      0.95 o 
   1  -3   3      288.29      269.20      2.26 o 
   2  -3   3       30.66       26.06      1.45 o 
   3  -3   3       11.64       12.50      1.05 o 
   4  -3   3        1.46        0.97      0.61 o 
   5  -3   3        6.95        5.28      1.32 o 
   6  -3   3       77.80       75.50      2.88 o 
  -6  -2   3        1.34        1.57      0.80 o 
  -5  -2   3        2.18        1.53      0.74 o 
  -4  -2   3       28.24       29.85      2.54 o 
  -3  -2   3      477.28      448.35      7.26 o 
  -2  -2   3        4.07        2.39      0.62 o 
  -1  -2   3        2.94        2.32      0.33 o 
   0  -2   3      192.57      176.69      2.29 o 
   1  -2   3      282.80      281.87      3.69 o 
   2  -2   3      104.71      101.52      3.09 o 
   3  -2   3       10.38       11.68      1.00 o 
   4  -2   3        4.44        5.06      1.31 o 
   5  -2   3       61.63       54.30      2.21 o 
   6  -2   3       62.21       64.08      3.96 o 
  -7  -1   3        4.95        4.19      1.13 o 
  -6  -1   3        0.57       -0.48      1.10 o 
  -5  -1   3      127.00      132.50      3.28 o 
  -4  -1   3       24.19       21.45      1.35 o 
  -3  -1   3      153.37      154.69      2.56 o 
  -2  -1   3        8.13        9.22      0.51 o 
  -1  -1   3        4.06        3.16      0.35 o 
   0  -1   3      130.23      114.08      1.82 o 
   1  -1   3      223.43      213.08      2.32 o 
   2  -1   3      192.67      201.96      2.13 o 
   3  -1   3      107.72       98.13      2.12 o 
   4  -1   3       43.92       49.37      2.01 o 
   5  -1   3        1.51       -0.29      0.59 o 
   6  -1   3       43.15       42.84      3.61 o 
  -7   0   3        0.48        2.26      0.78 o 
  -6   0   3      293.46      300.79      4.36 o 
  -5   0   3      432.84      444.07      4.75 o 
  -4   0   3      208.15      224.07      2.36 o 
  -3   0   3      235.01      251.18      2.20 o 
  -2   0   3     1657.81     1776.37     12.98 o 
  -1   0   3       82.44       76.60      1.08 o 
   0   0   3       73.90       82.24      1.50 o 
   1   0   3      332.51      338.09      2.73 o 
   2   0   3        0.67        0.14      0.31 o 
   3   0   3      239.85      263.88      3.06 o 
   4   0   3      214.83      223.31      3.14 o 
   5   0   3       49.14       47.01      3.21 o 
   6   0   3        6.05       12.57      2.34 o 
  -7   1   3        0.88        0.81      0.66 o 
  -6   1   3        0.15       -0.78      0.52 o 
  -5   1   3        2.59        3.24      0.50 o 
  -4   1   3      117.56      135.83      1.85 o 
  -3   1   3      111.49      121.30      1.50 o 
  -2   1   3       15.08       18.07      0.62 o 
  -1   1   3        0.44        0.69      0.54 o 
   0   1   3      184.01      187.97      3.03 o 
   1   1   3        1.31        2.85      0.43 o 
   2   1   3       87.95       86.38      1.69 o 
   3   1   3       77.03       85.97      1.90 o 
   4   1   3       20.35       19.75      1.46 o 
   5   1   3       19.17       20.21      1.79 o 
  -7   2   3        0.05        0.91      0.65 o 
  -6   2   3        0.95        0.94      0.58 o 
  -5   2   3       51.84       46.04      1.85 o 
  -4   2   3       45.41       53.65      1.39 o 
  -3   2   3       49.90       56.08      1.22 o 
  -2   2   3        0.72        1.01      0.57 o 
  -1   2   3       88.69       92.20      2.04 o 
   0   2   3      583.59      602.32      4.28 o 
   1   2   3       23.79       22.26      0.77 o 
   2   2   3      129.48      132.97      1.96 o 
   3   2   3      157.87      161.15      2.86 o 
   4   2   3       29.22       28.52      1.53 o 
   5   2   3       22.24       21.72      3.26 o 
  -6   3   3       16.15       16.64      1.12 o 
  -5   3   3      171.80      171.70      2.75 o 
  -4   3   3       13.60       14.97      0.87 o 
  -3   3   3       26.22       26.66      1.56 o 
  -2   3   3      266.77      270.10      3.91 o 
  -1   3   3      214.95      222.22      3.50 o 
   0   3   3       44.55       41.94      1.16 o 
   1   3   3      111.77      114.55      2.10 o 
   2   3   3      411.15      416.97      4.37 o 
   3   3   3        3.12        4.83      1.00 o 
   4   3   3       43.82       49.97      4.17 o 
  -7   4   3        0.06        1.00      1.16 o 
  -6   4   3      101.44       99.19      4.53 o 
  -5   4   3      112.64      112.26      4.48 o 
  -4   4   3        6.40        6.05      0.99 o 
  -3   4   3        2.17        2.82      0.70 o 
  -2   4   3       75.41       79.33      5.56 o 
  -1   4   3      113.66      112.02      2.81 o 
   0   4   3       15.46       18.06      1.29 o 
   1   4   3      166.22      163.33      3.50 o 
   2   4   3       28.61       24.37      2.48 o 
   3   4   3       14.23       13.31      2.18 o 
  -7   5   3        2.29        3.27      1.59 o 
  -6   5   3       47.15       52.00      3.57 o 
  -5   5   3        4.46        4.10      0.93 o 
  -4   5   3       15.59       14.14      1.33 o 
  -3   5   3       43.39       43.65      1.97 o 
  -2   5   3        9.75        8.18      1.08 o 
  -1   5   3      136.39      145.96      3.50 o 
   0   5   3        0.33        1.40      1.37 o 
   1   5   3       17.82       20.03      2.44 o 
   2   5   3        0.02       -1.25      0.83 o 
  -6   6   3        2.97        4.95      1.75 o 
  -5   6   3        9.71       12.13      1.38 o 
  -4   6   3       33.33       30.60      1.88 o 
  -3   6   3      122.41      125.88      5.96 o 
  -2   6   3       13.57       12.37      1.35 o 
  -1   6   3        3.91        4.87      1.02 o 
   0   6   3       40.20       44.42      3.30 o 
   1   6   3        5.36        5.68      1.76 o 
  -5   7   3       67.32       57.57      4.06 o 
  -4   7   3        4.51        4.35      1.04 o 
  -3   7   3       26.90       29.23      2.07 o 
  -2   7   3       49.86       59.76      2.69 o 
  -1   7   3       15.85       11.23      2.18 o 
   0  -8   4        0.10        0.70      1.35 o 
   1  -8   4        0.03        0.54      1.17 o 
   2  -8   4        0.64       -0.71      0.68 o 
   3  -8   4       17.36       14.98      1.73 o 
   4  -8   4       15.18       15.79      1.95 o 
  -2  -7   4        3.19        4.31      1.07 o 
  -1  -7   4        1.34        0.96      0.82 o 
   0  -7   4        7.66        7.41      1.12 o 
   1  -7   4        0.90        0.82      1.00 o 
   2  -7   4        0.03        0.41      0.68 o 
   3  -7   4        0.19        0.18      0.67 o 
   4  -7   4        2.90        2.99      0.95 o 
   5  -7   4        0.88        2.02      1.40 o 
  -3  -6   4        3.64        2.48      0.91 o 
  -2  -6   4        7.53        7.90      1.19 o 
  -1  -6   4        1.25        1.20      0.67 o 
   0  -6   4        0.10       -0.46      0.48 o 
   1  -6   4       15.42       13.83      2.02 o 
   2  -6   4        0.23       -0.34      0.57 o 
   3  -6   4        4.88        6.70      1.10 o 
   4  -6   4       20.05       15.71      1.55 o 
   5  -6   4       19.46       20.71      1.81 o 
   6  -6   4        0.74        1.16      0.91 o 
  -4  -5   4       10.33       10.06      1.42 o 
  -3  -5   4        0.03        0.00      0.63 o 
  -2  -5   4       15.60       16.10      1.36 o 
  -1  -5   4        0.69        1.32      0.59 o 
   0  -5   4       26.74       25.67      1.07 o 
   1  -5   4        4.70        7.21      0.89 o 
   2  -5   4       35.37       35.71      1.70 o 
   3  -5   4        0.11        0.37      0.57 o 
   4  -5   4       23.92       23.89      1.67 o 
   5  -5   4        0.38       -0.92      0.61 o 
   6  -5   4        2.33        2.60      1.02 o 
  -5  -4   4       24.07       28.02      3.54 o 
  -4  -4   4        0.23        0.37      1.21 o 
  -3  -4   4       46.42       47.35      4.76 o 
  -2  -4   4        1.10        1.40      0.60 o 
  -1  -4   4       34.71       38.14      1.45 o 
   0  -4   4     1616.52     1531.99      7.75 o 
   1  -4   4      496.81      484.72      3.72 o 
   2  -4   4       74.66       67.08      2.28 o 
   3  -4   4      131.46      129.85      3.11 o 
   4  -4   4      108.52      105.37      3.00 o 
   5  -4   4       16.82       14.28      1.49 o 
   6  -4   4        0.83        0.53      1.18 o 
  -6  -3   4        0.00       -1.05      0.70 o 
  -5  -3   4        5.54        6.93      2.14 o 
  -4  -3   4       30.75       36.87      2.28 o 
  -3  -3   4        0.28       -0.01      0.54 o 
  -2  -3   4       41.84       37.93      1.52 o 
  -1  -3   4       59.21       58.88      1.27 o 
   0  -3   4        0.52       -0.19      0.31 o 
   1  -3   4       53.86       53.09      1.04 o 
   2  -3   4       96.82       99.16      2.44 o 
   3  -3   4      161.46      165.10      4.54 o 
   4  -3   4        0.00        0.01      0.75 o 
   5  -3   4        9.55        7.76      2.45 o 
   6  -3   4        0.91        0.21      0.70 o 
  -6  -2   4        0.01        0.07      0.74 o 
  -5  -2   4      104.77      106.00      3.14 o 
  -4  -2   4       21.53       18.34      1.36 o 
  -3  -2   4       81.18       79.05      2.22 o 
  -2  -2   4        0.98        1.59      0.33 o 
  -1  -2   4        9.69       10.67      0.59 o 
   0  -2   4       79.15       76.44      1.29 o 
   1  -2   4       19.57       21.84      0.70 o 
   2  -2   4       30.32       31.33      0.82 o 
   3  -2   4       15.81       14.54      1.16 o 
   4  -2   4        4.06        5.47      0.94 o 
   5  -2   4       10.77       13.37      1.42 o 
   6  -2   4       21.39       20.92      2.79 o 
  -7  -1   4        4.77        5.06      2.26 o 
  -6  -1   4       32.33       27.69      2.90 o 
  -5  -1   4      127.37      119.36      3.18 o 
  -4  -1   4        0.14       -0.10      0.51 o 
  -3  -1   4       10.76        9.83      0.92 o 
  -2  -1   4      130.57      122.73      2.05 o 
  -1  -1   4       37.57       36.26      0.92 o 
   0  -1   4      355.86      341.66      2.73 o 
   1  -1   4      208.19      194.12      2.12 o 
   2  -1   4       24.57       25.60      1.62 o 
   3  -1   4       24.75       24.08      1.00 o 
   4  -1   4       45.15       47.69      2.07 o 
   5  -1   4       17.36       17.92      1.62 o 
   6  -1   4        3.76        4.38      1.73 o 
  -7   0   4        3.65        4.17      1.06 o 
  -6   0   4       15.58       16.46      1.85 o 
  -5   0   4        4.18        4.03      0.81 o 
  -4   0   4       15.69       19.73      1.26 o 
  -3   0   4       97.77      124.26      2.10 o 
  -2   0   4       34.93       42.41      0.99 o 
  -1   0   4      146.31      157.90      1.73 o 
   0   0   4      875.29      960.22      5.06 o 
   1   0   4      599.22      644.21      5.05 o 
   2   0   4        0.76        0.45      0.36 o 
   3   0   4       38.33       39.00      1.31 o 
   4   0   4       27.08       26.35      5.01 o 
   5   0   4        0.56       -0.59      0.89 o 
  -7   1   4        0.01        0.98      0.66 o 
  -6   1   4        5.70        7.11      0.89 o 
  -5   1   4       41.80       41.51      1.25 o 
  -4   1   4       56.87       58.83      1.27 o 
  -3   1   4        0.83        1.69      0.39 o 
  -2   1   4      550.47      588.00      5.45 o 
  -1   1   4       21.50       27.12      1.19 o 
   0   1   4      222.66      236.67      2.30 o 
   1   1   4        8.56        6.65      0.59 o 
   2   1   4       49.13       48.13      1.65 o 
   3   1   4      392.87      382.81      4.24 o 
   4   1   4       14.29       13.76      1.34 o 
   5   1   4        1.79        0.15      1.32 o 
  -7   2   4       10.55       11.35      1.15 o 
  -6   2   4       37.25       34.61      1.23 o 
  -5   2   4        6.84        9.83      0.77 o 
  -4   2   4        0.49        0.01      0.36 o 
  -3   2   4        8.13        8.72      0.57 o 
  -2   2   4      369.25      378.72      4.64 o 
  -1   2   4       11.23       10.36      0.92 o 
   0   2   4      136.28      147.20      2.21 o 
   1   2   4        8.35        6.18      0.55 o 
   2   2   4       90.11       89.12      1.71 o 
   3   2   4       10.52       10.17      0.95 o 
   4   2   4        0.37        0.27      0.59 o 
  -7   3   4        3.04        3.23      1.28 o 
  -6   3   4       36.65       36.36      1.89 o 
  -5   3   4       64.88       63.48      2.27 o 
  -4   3   4       13.44       15.50      1.26 o 
  -3   3   4        8.00       10.21      1.06 o 
  -2   3   4        4.06        2.89      1.02 o 
  -1   3   4      124.06      119.17      4.38 o 
   0   3   4       48.57       50.87      1.92 o 
   1   3   4        0.94        0.38      0.59 o 
   2   3   4        2.50        2.70      0.75 o 
   3   3   4       42.76       46.87      3.26 o 
  -7   4   4       20.14       16.06      2.37 o 
  -6   4   4      108.59      101.05      3.13 o 
  -5   4   4        0.47        0.32      0.78 o 
  -4   4   4        3.23        2.84      1.15 o 
  -3   4   4      335.08      331.33      5.11 o 
  -2   4   4      137.60      132.27      4.98 o 
  -1   4   4        2.95        2.48      0.71 o 
   0   4   4       25.47       21.84      1.51 o 
   1   4   4       10.72       11.21      1.67 o 
   2   4   4        5.46        3.51      1.44 o 
  -6   5   4       18.71       18.24      1.62 o 
  -5   5   4        6.02        4.75      1.18 o 
  -4   5   4      491.01      466.13      6.66 o 
  -3   5   4       99.25       96.27      2.97 o 
  -2   5   4       10.89       14.57      1.41 o 
  -1   5   4      156.47      155.61      3.81 o 
   0   5   4      114.97      107.00      3.22 o 
   1   5   4        8.87       10.39      2.07 o 
  -6   6   4        2.73        1.49      1.47 o 
  -5   6   4        1.44        1.56      0.89 o 
  -4   6   4        1.55        0.08      0.65 o 
  -3   6   4       29.11       30.97      2.03 o 
  -2   6   4        1.43        2.33      0.82 o 
  -1   6   4        0.11        1.30      0.74 o 
   0   6   4        1.12        1.21      1.27 o 
   0  -8   5        0.18       -0.90      1.18 o 
   1  -8   5        0.19        2.89      1.49 o 
   2  -8   5        1.59        1.86      0.93 o 
   3  -8   5        0.01        0.24      0.85 o 
   4  -8   5        1.21        2.88      1.09 o 
  -2  -7   5        2.20        1.67      0.92 o 
  -1  -7   5        6.71        7.70      1.22 o 
   0  -7   5        0.88       -0.17      1.06 o 
   1  -7   5        0.59        1.23      1.10 o 
   2  -7   5        1.30        1.27      0.77 o 
   3  -7   5        0.18        0.48      0.72 o 
   4  -7   5        0.00        0.10      0.72 o 
   5  -7   5       17.50       16.27      2.77 o 
  -3  -6   5        3.83        2.96      1.32 o 
  -2  -6   5       53.84       58.06      2.46 o 
  -1  -6   5       30.08       27.14      4.09 o 
   0  -6   5       10.74       10.17      1.09 o 
   1  -6   5      445.08      408.93      7.77 o 
   2  -6   5      137.40      141.15      3.50 o 
   3  -6   5        0.73        1.39      0.81 o 
   4  -6   5       15.61       14.08      1.85 o 
   5  -6   5        9.32       11.34      1.51 o 
  -4  -5   5        5.92        4.39      1.13 o 
  -3  -5   5        9.55       10.66      1.30 o 
  -2  -5   5        2.64        2.02      0.72 o 
  -1  -5   5        1.65        0.92      0.75 o 
   0  -5   5       14.35       16.15      1.13 o 
   1  -5   5       33.14       31.20      2.11 o 
   2  -5   5        0.87        1.07      0.64 o 
   3  -5   5        1.23        1.12      0.70 o 
   4  -5   5        3.27        3.38      0.93 o 
   5  -5   5        2.11        1.45      0.86 o 
   6  -5   5       36.04       35.59      3.31 o 
  -5  -4   5        0.39        1.00      0.84 o 
  -4  -4   5        0.63        1.17      0.97 o 
  -3  -4   5       86.67       87.18      8.07 o 
  -2  -4   5        0.12       -0.53      0.45 o 
  -1  -4   5        9.24        9.33      0.71 o 
   0  -4   5       47.22       46.81      2.25 o 
   1  -4   5       76.98       79.55      2.24 o 
   2  -4   5       29.25       29.39      2.09 o 
   3  -4   5        0.01       -0.41      0.51 o 
   4  -4   5        6.38        5.08      1.16 o 
   5  -4   5       22.46       22.61      1.82 o 
   6  -4   5       26.47       27.35      2.14 o 
  -6  -3   5        0.89        0.69      0.82 o 
  -5  -3   5       48.81       47.27      4.22 o 
  -4  -3   5       46.98       52.35      2.19 o 
  -3  -3   5       24.37       26.56      2.33 o 
  -2  -3   5        0.30        0.61      0.49 o 
  -1  -3   5        8.20        6.73      0.59 o 
   0  -3   5       11.09       10.79      0.66 o 
   1  -3   5        5.23        4.70      0.47 o 
   2  -3   5       28.97       31.23      3.10 o 
   3  -3   5       31.41       31.77      1.66 o 
   4  -3   5       20.27       24.10      1.70 o 
   5  -3   5        1.04        2.12      0.84 o 
   6  -3   5       24.96       24.28      2.08 o 
  -6  -2   5       93.73       95.05      3.33 o 
  -5  -2   5      201.64      213.34      6.11 o 
  -4  -2   5       90.20       93.33      2.71 o 
  -3  -2   5       35.48       43.34      4.95 o 
  -2  -2   5      495.75      525.66      4.08 o 
  -1  -2   5       62.96       57.50      1.27 o 
   0  -2   5        1.30        1.47      0.37 o 
   1  -2   5       15.49       15.34      0.72 o 
   2  -2   5        2.77        3.03      0.70 o 
   3  -2   5       88.54       84.81      3.40 o 
   4  -2   5      101.66      102.80      3.07 o 
   5  -2   5       33.03       33.46      2.14 o 
  -7  -1   5        1.23        0.46      0.87 o 
  -6  -1   5        7.07        8.31      1.24 o 
  -5  -1   5        0.05       -0.03      0.54 o 
  -4  -1   5       95.46      100.73      2.62 o 
  -3  -1   5      171.44      166.32      2.31 o 
  -2  -1   5       20.15       19.16      0.82 o 
  -1  -1   5       41.54       35.45      1.03 o 
   0  -1   5       37.54       43.91      1.12 o 
   1  -1   5        1.34        1.99      0.40 o 
   2  -1   5       31.37       33.93      1.12 o 
   3  -1   5       45.43       46.54      1.94 o 
   4  -1   5       46.22       42.58      2.16 o 
   5  -1   5        5.62        7.29      1.30 o 
  -7   0   5        1.91        2.86      1.02 o 
  -6   0   5        0.09        0.30      0.67 o 
  -5   0   5       61.73       62.93      2.78 o 
  -4   0   5       69.75       77.12      2.13 o 
  -3   0   5       46.85       48.10      1.84 o 
  -2   0   5        2.70        2.51      0.40 o 
  -1   0   5       29.12       31.37      0.90 o 
   0   0   5      248.35      266.52      2.68 o 
   1   0   5        2.61        3.72      0.53 o 
   2   0   5       45.57       52.10      1.45 o 
   3   0   5       81.10       94.31      2.10 o 
   4   0   5       70.20       72.87      2.64 o 
   5   0   5       11.07       10.60      2.24 o 
  -7   1   5       43.26       49.09      2.37 o 
  -6   1   5       10.23       11.33      1.25 o 
  -5   1   5      251.27      263.40      3.47 o 
  -4   1   5       17.54       21.40      1.00 o 
  -3   1   5        1.81        1.55      0.40 o 
  -2   1   5      284.31      279.51      3.99 o 
  -1   1   5      314.59      313.90      4.20 o 
   0   1   5      110.04      106.19      1.69 o 
   1   1   5      103.65      106.99      1.96 o 
   2   1   5      380.37      386.98      4.12 o 
   3   1   5        6.27        7.84      0.88 o 
   4   1   5       88.03       97.60      4.40 o 
  -7   2   5        0.02        1.49      1.17 o 
  -6   2   5      123.67      110.52      3.60 o 
  -5   2   5      263.20      240.87      4.36 o 
  -4   2   5        8.15        9.09      1.46 o 
  -3   2   5       21.62       15.88      1.23 o 
  -2   2   5      268.19      277.15      4.24 o 
  -1   2   5       49.57       45.81      2.64 o 
   0   2   5      111.01      108.94      2.73 o 
   1   2   5      197.56      180.97      5.15 o 
   2   2   5       55.63       63.68      4.08 o 
   3   2   5       41.92       38.71      2.79 o 
  -7   3   5        2.03        5.36      1.54 o 
  -6   3   5       37.02       37.26      2.02 o 
  -5   3   5        5.06        5.00      0.93 o 
  -4   3   5       41.38       42.40      1.94 o 
  -3   3   5      179.98      175.68      3.69 o 
  -2   3   5       47.45       46.14      1.91 o 
  -1   3   5      204.11      198.91      4.91 o 
   0   3   5        1.62        2.85      0.76 o 
   1   3   5       81.26       78.87      6.36 o 
   2   3   5        0.08       -0.39      0.58 o 
   3   3   5       25.23       29.17      2.85 o 
  -7   4   5        0.10        1.33      0.87 o 
  -6   4   5       15.94       19.96      1.70 o 
  -5   4   5       10.16       11.42      1.34 o 
  -4   4   5        9.91       11.14      2.20 o 
  -3   4   5      178.24      169.30      3.86 o 
  -2   4   5        9.83       12.00      1.44 o 
  -1   4   5       11.05       12.25      1.97 o 
   0   4   5       51.17       44.50      2.11 o 
   1   4   5       17.75       16.76      1.55 o 
   2   4   5        7.62        4.64      1.58 o 
  -6   5   5        1.89        3.35      1.28 o 
  -5   5   5       47.19       48.95      3.06 o 
  -4   5   5        2.07        2.11      0.84 o 
  -3   5   5       43.76       46.05      2.25 o 
  -2   5   5       48.76       49.07      3.03 o 
  -1   5   5       23.99       17.23      1.63 o 
   0   5   5       15.94       15.32      1.74 o 
   1   5   5        0.01       -0.69      1.31 o 
  -5   6   5        5.31        7.55      1.37 o 
  -4   6   5       11.62       10.65      2.86 o 
  -3   6   5        3.64        3.64      1.31 o 
  -2   6   5        0.57        0.74      0.64 o 
  -1   6   5        0.36        0.25      1.04 o 
   0  -8   6        0.48       -0.07      1.30 o 
   1  -8   6        0.06       -1.35      1.17 o 
   2  -8   6        6.96        4.61      1.21 o 
   3  -8   6        0.93        0.32      1.50 o 
  -2  -7   6        2.10        1.89      0.92 o 
  -1  -7   6        0.72        1.54      1.31 o 
   0  -7   6        5.97        5.02      1.59 o 
   1  -7   6        2.76        2.64      2.31 o 
   2  -7   6       10.64        7.62      1.27 o 
   3  -7   6        0.98        0.93      1.55 o 
   4  -7   6        2.55        3.26      1.16 o 
  -3  -6   6        2.36        2.58      1.00 o 
  -2  -6   6        0.95        1.25      0.79 o 
  -1  -6   6        4.38        3.24      0.85 o 
   0  -6   6      129.82      126.50      4.96 o 
   1  -6   6       74.79       71.19      2.57 o 
   2  -6   6        5.52        4.80      2.22 o 
   3  -6   6       12.57       12.02      1.49 o 
   4  -6   6       20.30       17.69      2.71 o 
   5  -6   6        0.01        0.06      0.73 o 
  -4  -5   6        8.75        7.21      1.25 o 
  -3  -5   6        2.05        1.57      0.82 o 
  -2  -5   6       12.05       12.19      1.98 o 
  -1  -5   6        6.31        8.33      1.30 o 
   0  -5   6        4.52        4.68      0.85 o 
   1  -5   6       10.22        8.71      1.66 o 
   2  -5   6       15.01       17.76      1.49 o 
   3  -5   6       59.84       65.31      3.98 o 
   4  -5   6        0.15        0.84      0.69 o 
   5  -5   6        0.06        0.91      1.91 o 
  -5  -4   6       58.79       59.44      2.71 o 
  -4  -4   6       45.14       48.80      2.28 o 
  -3  -4   6       22.34       22.13      1.71 o 
  -2  -4   6        0.65        0.57      0.57 o 
  -1  -4   6       32.09       33.31      1.21 o 
   0  -4   6        4.15        5.54      0.63 o 
   1  -4   6        0.84        0.67      0.54 o 
   2  -4   6       14.69       14.61      1.31 o 
   3  -4   6        4.08        4.52      0.91 o 
   4  -4   6       16.27       14.91      1.54 o 
   5  -4   6       26.75       28.45      2.33 o 
  -6  -3   6        1.66        0.17      1.30 o 
  -5  -3   6       30.81       30.46      2.07 o 
  -4  -3   6        5.01        2.87      0.80 o 
  -3  -3   6        0.34        0.96      0.61 o 
  -2  -3   6        8.02        7.32      0.67 o 
  -1  -3   6        1.56        0.66      0.38 o 
   0  -3   6       73.79       73.90      1.59 o 
   1  -3   6       83.80       84.02      3.37 o 
   2  -3   6       10.23       11.40      1.17 o 
   3  -3   6       13.66       14.50      1.37 o 
   4  -3   6       33.36       35.18      2.08 o 
   5  -3   6       11.78       14.01      3.39 o 
  -6  -2   6        3.87        3.11      0.95 o 
  -5  -2   6        0.93        0.46      1.25 o 
  -4  -2   6        7.43        6.30      1.18 o 
  -3  -2   6       32.28       35.69      1.58 o 
  -2  -2   6       23.58       26.12      1.02 o 
  -1  -2   6       40.36       43.88      1.26 o 
   0  -2   6      247.94      233.81      2.75 o 
   1  -2   6      342.86      346.29      3.35 o 
   2  -2   6        0.10        1.04      0.59 o 
   3  -2   6       49.81       47.77      2.09 o 
   4  -2   6       45.95       46.54      2.54 o 
   5  -2   6        5.68        4.03      1.14 o 
  -6  -1   6        8.21        9.09      1.33 o 
  -5  -1   6        5.61        5.22      0.97 o 
  -4  -1   6        0.02        0.95      0.58 o 
  -3  -1   6        0.01        0.29      0.37 o 
  -2  -1   6      181.21      183.94      2.45 o 
  -1  -1   6       13.20       14.74      0.85 o 
   0  -1   6      219.69      233.19      2.75 o 
   1  -1   6        2.51        3.14      0.52 o 
   2  -1   6       41.39       43.71      1.93 o 
   3  -1   6      345.08      353.23      5.44 o 
   4  -1   6       30.62       31.13      1.99 o 
   5  -1   6        7.25        7.42      1.41 o 
  -7   0   6        8.46       12.33      1.56 o 
  -6   0   6        9.85        8.45      2.21 o 
  -5   0   6        1.45        0.70      0.63 o 
  -4   0   6       19.12       19.10      1.01 o 
  -3   0   6        0.05        0.40      0.42 o 
  -2   0   6      142.60      149.93      2.23 o 
  -1   0   6        6.45        6.11      1.11 o 
   0   0   6      147.57      158.77      2.24 o 
   1   0   6        4.36        4.60      0.63 o 
   2   0   6      181.15      189.75      2.90 o 
   3   0   6        1.92        3.37      0.88 o 
   4   0   6        1.83        1.57      0.81 o 
  -7   1   6        0.06       -0.27      0.94 o 
  -6   1   6        8.78        6.51      1.61 o 
  -5   1   6       86.19       85.63      2.63 o 
  -4   1   6       19.17       17.86      1.87 o 
  -3   1   6       10.08        9.03      1.02 o 
  -2   1   6        4.95        5.02      0.83 o 
  -1   1   6       80.83       84.98      2.41 o 
   0   1   6      126.13      119.31      2.86 o 
   1   1   6       23.41       26.83      1.78 o 
   2   1   6        0.15        0.03      0.59 o 
   3   1   6       30.34       28.74      2.66 o 
  -7   2   6        0.21        0.17      1.17 o 
  -6   2   6       63.44       55.70      2.40 o 
  -5   2   6        0.11        0.55      0.63 o 
  -4   2   6        4.85        3.99      0.85 o 
  -3   2   6      211.36      203.53      3.97 o 
  -2   2   6      388.19      351.80      5.20 o 
  -1   2   6        5.90        6.69      0.94 o 
   0   2   6       40.23       44.35      2.18 o 
   1   2   6       44.57       41.26      2.49 o 
   2   2   6        2.97        2.89      0.87 o 
   3   2   6        8.98       10.42      1.97 o 
  -7   3   6       26.14       23.72      2.78 o 
  -6   3   6       22.39       22.99      1.79 o 
  -5   3   6        1.85        0.82      0.87 o 
  -4   3   6      710.44      687.98      8.12 o 
  -3   3   6      199.35      204.55      4.22 o 
  -2   3   6       57.58       55.04      2.64 o 
  -1   3   6      300.31      281.40      4.92 o 
   0   3   6      226.78      209.51      4.39 o 
   1   3   6       25.52       24.95      1.83 o 
   2   3   6        1.11        1.45      1.16 o 
  -6   4   6       11.86       12.57      1.54 o 
  -5   4   6        3.06        2.31      0.90 o 
  -4   4   6        0.31       -0.50      0.61 o 
  -3   4   6       98.34       99.37      3.14 o 
  -2   4   6       13.88       14.13      1.81 o 
  -1   4   6        2.09        0.77      0.70 o 
   0   4   6        7.35        7.44      1.50 o 
   1   4   6       15.84       20.11      4.79 o 
  -5   5   6       11.95        9.53      1.42 o 
  -4   5   6        0.39        0.60      0.66 o 
  -3   5   6       40.60       37.76      2.26 o 
  -2   5   6        9.95        9.81      1.40 o 
  -1   5   6        0.51        0.09      0.77 o 
   0  -8   7        2.36        2.44      1.61 o 
   1  -8   7       79.73       82.00      4.81 o 
   2  -8   7       46.75       45.44      2.66 o 
  -2  -7   7        1.45        1.56      1.51 o 
  -1  -7   7        0.32       -0.92      1.10 o 
   0  -7   7        3.82        2.97      1.41 o 
   1  -7   7        1.37        0.55      0.76 o 
   2  -7   7        0.02        0.34      0.83 o 
   3  -7   7        0.37        0.99      0.96 o 
   4  -7   7        2.32        2.54      1.18 o 
  -3  -6   7        4.90        5.84      1.15 o 
  -2  -6   7        0.73        1.51      0.80 o 
  -1  -6   7        1.01       -1.28      0.89 o 
   0  -6   7        4.65        5.47      1.49 o 
   1  -6   7       15.63       16.89      1.93 o 
   2  -6   7        1.06        0.75      0.72 o 
   3  -6   7        0.03        0.56      0.73 o 
   4  -6   7        2.18        1.42      0.94 o 
  -4  -5   7       25.43       24.52      3.65 o 
  -3  -5   7        0.24       -1.14      0.82 o 
  -2  -5   7        1.08        0.90      0.67 o 
  -1  -5   7        2.34        1.37      0.69 o 
   0  -5   7        0.51        0.36      0.60 o 
   1  -5   7        0.81        1.13      0.70 o 
   2  -5   7        1.19        0.98      0.72 o 
   3  -5   7        4.54        5.80      1.13 o 
   4  -5   7        3.86        2.73      1.71 o 
  -5  -4   7       52.69       45.92      2.73 o 
  -4  -4   7       27.80       30.53      2.63 o 
  -3  -4   7        1.17        3.59      0.86 o 
  -2  -4   7       78.10       81.19      2.53 o 
  -1  -4   7       30.52       30.24      1.51 o 
   0  -4   7        4.79        6.63      1.42 o 
   1  -4   7        6.42        3.56      1.58 o 
   2  -4   7       11.39        9.02      1.19 o 
   3  -4   7       15.94       14.06      1.50 o 
   4  -4   7       16.51       15.89      1.67 o 
   5  -4   7        7.22        7.26      3.76 o 
  -5  -3   7        0.15        0.32      0.68 o 
  -4  -3   7       29.07       30.21      3.15 o 
  -3  -3   7       68.17       66.97      2.33 o 
  -2  -3   7        9.57        9.21      0.79 o 
  -1  -3   7       28.46       26.60      1.11 o 
   0  -3   7        3.30        2.71      0.53 o 
   1  -3   7        9.83       11.22      1.21 o 
   2  -3   7        4.10        2.26      1.15 o 
   3  -3   7       21.73       23.52      1.74 o 
   4  -3   7       48.12       48.89      7.39 o 
   5  -3   7        0.06        0.42      0.97 o 
  -6  -2   7        0.97       -0.59      0.72 o 
  -5  -2   7       31.24       28.42      1.87 o 
  -4  -2   7       41.42       40.89      2.19 o 
  -3  -2   7       13.13       10.68      1.08 o 
  -2  -2   7        3.85        4.42      0.67 o 
  -1  -2   7       78.55       73.85      1.70 o 
   0  -2   7       18.77       19.99      0.99 o 
   1  -2   7        0.00       -0.33      0.52 o 
   2  -2   7        4.24        3.84      0.86 o 
   3  -2   7        7.11        6.37      1.14 o 
   4  -2   7       47.72       51.38      2.53 o 
  -6  -1   7        0.92        1.19      0.79 o 
  -5  -1   7      118.20      121.59      5.40 o 
  -4  -1   7        7.24        9.44      1.06 o 
  -3  -1   7        1.94        1.85      0.51 o 
  -2  -1   7       87.02       82.83      1.77 o 
  -1  -1   7      136.92      127.11      2.15 o 
   0  -1   7       71.76       73.37      1.69 o 
   1  -1   7       35.06       34.29      1.25 o 
   2  -1   7      129.70      136.26      3.31 o 
   3  -1   7        8.17        8.33      1.17 o 
   4  -1   7       71.51       79.99      6.26 o 
  -6   0   7       59.32       51.93      3.54 o 
  -5   0   7      229.85      237.49      6.75 o 
  -4   0   7        0.41        0.21      0.55 o 
  -3   0   7       23.22       24.69      1.51 o 
  -2   0   7      243.06      260.62      4.25 o 
  -1   0   7        2.99        4.00      0.80 o 
   0   0   7       98.93       99.40      3.57 o 
   1   0   7      100.94      101.14      2.77 o 
   2   0   7       40.28       39.13      2.88 o 
   3   0   7       35.02       31.00      2.95 o 
  -7   1   7        0.42       -0.76      1.16 o 
  -6   1   7        3.64        4.61      1.55 o 
  -5   1   7        3.22        3.20      1.17 o 
  -4   1   7       23.33       27.67      2.00 o 
  -3   1   7      318.44      303.15      4.89 o 
  -2   1   7      121.51      108.70      2.92 o 
  -1   1   7       82.31       79.61      2.51 o 
   0   1   7        1.01        0.54      0.58 o 
   1   1   7      142.81      131.96      3.37 o 
   2   1   7        0.00        0.52      0.67 o 
   3   1   7       17.25       23.24      2.73 o 
  -6   2   7       20.60       22.31      2.63 o 
  -5   2   7        0.00       -0.65      0.61 o 
  -4   2   7        0.22        0.59      0.62 o 
  -3   2   7      115.00      106.33      4.91 o 
  -2   2   7        0.00        0.66      0.64 o 
  -1   2   7        3.48        3.71      0.87 o 
   0   2   7       21.56       16.65      1.48 o 
   1   2   7       16.37       13.73      1.43 o 
   2   2   7       13.21       13.68      1.52 o 
  -6   3   7        9.31       10.16      1.43 o 
  -5   3   7        2.44        1.51      0.87 o 
  -4   3   7        0.55        0.15      0.60 o 
  -3   3   7       33.21       27.95      1.88 o 
  -2   3   7        7.94        7.91      1.51 o 
  -1   3   7       11.36        8.32      1.23 o 
   0   3   7        9.56        8.85      1.30 o 
   1   3   7        0.04        0.84      0.83 o 
  -6   4   7        0.05       -0.06      0.77 o 
  -5   4   7       13.36       15.25      1.65 o 
  -4   4   7        1.12        0.89      0.72 o 
  -3   4   7        0.54       -0.42      0.57 o 
  -2   4   7        0.53        0.18      0.66 o 
  -1   4   7        1.10        2.27      1.06 o 
   0   4   7        0.19        0.09      0.78 o 
  -4   5   7        0.14        1.16      0.88 o 
  -3   5   7        1.74        3.55      1.04 o 
  -2   5   7        5.81        8.75      1.47 o 
  -1  -7   8        0.19       -0.17      1.00 o 
   0  -7   8        1.75        0.69      1.11 o 
   1  -7   8        2.14        0.65      1.06 o 
   2  -7   8        1.31        1.72      0.97 o 
   3  -7   8       12.99       12.74      4.75 o 
  -3  -6   8        7.96        9.60      1.92 o 
  -2  -6   8        0.10        0.04      0.68 o 
  -1  -6   8       11.55        7.94      1.80 o 
   0  -6   8        0.28       -0.76      0.89 o 
   1  -6   8        0.49        0.78      0.76 o 
   2  -6   8        1.95        1.43      0.88 o 
   3  -6   8        0.25       -0.25      0.72 o 
  -4  -5   8        2.91        2.03      1.03 o 
  -3  -5   8        3.77        5.12      1.10 o 
  -2  -5   8        0.56        1.61      0.72 o 
  -1  -5   8        0.02        0.52      0.92 o 
   0  -5   8        4.18        6.86      1.13 o 
   1  -5   8       18.62       15.52      1.52 o 
   2  -5   8        6.00        5.12      1.08 o 
   3  -5   8        2.18        2.51      0.93 o 
   4  -5   8       13.68       15.67      1.80 o 
  -5  -4   8        0.38       -0.20      0.78 o 
  -4  -4   8        5.38        6.07      1.20 o 
  -3  -4   8       17.01       12.65      2.04 o 
  -2  -4   8       11.59       10.81      1.21 o 
  -1  -4   8        4.09        5.29      0.88 o 
   0  -4   8       21.81       19.19      1.48 o 
   1  -4   8       84.78       81.91      2.80 o 
   2  -4   8        3.49        4.53      1.01 o 
   3  -4   8       15.87       15.99      1.65 o 
   4  -4   8       26.96       21.59      3.21 o 
  -5  -3   8        0.38       -0.03      0.70 o 
  -4  -3   8        8.04        7.89      1.99 o 
  -3  -3   8        1.25        0.84      0.65 o 
  -2  -3   8       16.51       19.41      1.11 o 
  -1  -3   8        9.92       10.34      0.86 o 
   0  -3   8       83.86       83.31      2.55 o 
   1  -3   8        0.02       -0.77      0.69 o 
   2  -3   8       28.18       30.76      3.91 o 
   3  -3   8      151.40      168.26      4.24 o 
   4  -3   8       23.89       25.90      2.33 o 
  -6  -2   8        0.60        0.92      0.93 o 
  -5  -2   8       10.18        9.86      1.34 o 
  -4  -2   8       44.67       42.38      1.99 o 
  -3  -2   8        0.15        0.02      0.53 o 
  -2  -2   8        8.06        8.23      0.81 o 
  -1  -2   8        0.12        0.19      0.44 o 
   0  -2   8       50.75       52.07      1.57 o 
   1  -2   8       25.86       26.11      3.55 o 
   2  -2   8      101.30      101.12      3.71 o 
   3  -2   8       22.54       25.57      2.66 o 
   4  -2   8        5.48        3.54      1.17 o 
  -6  -1   8        0.47       -1.16      0.78 o 
  -5  -1   8       40.57       41.49      3.26 o 
  -4  -1   8       13.72       12.59      1.89 o 
  -3  -1   8       20.20       19.75      1.43 o 
  -2  -1   8        6.97        7.67      2.25 o 
  -1  -1   8        7.02        7.30      1.03 o 
   0  -1   8       85.66       91.86      2.65 o 
   1  -1   8       43.06       48.73      3.21 o 
   2  -1   8        4.50        4.61      1.48 o 
   3  -1   8        7.25        8.44      1.96 o 
  -6   0   8       11.31        8.19      1.95 o 
  -5   0   8        0.27        1.03      1.07 o 
  -4   0   8       10.09       12.83      1.33 o 
  -3   0   8       37.06       37.09      1.88 o 
  -2   0   8      336.48      330.85      5.23 o 
  -1   0   8       37.15       31.88      2.66 o 
   0   0   8       34.20       33.37      3.38 o 
   1   0   8       38.56       41.28      3.33 o 
   2   0   8       28.75       29.97      2.93 o 
   3   0   8        7.15        5.88      1.86 o 
  -6   1   8       12.43        7.06      1.85 o 
  -5   1   8        0.16        0.93      1.16 o 
  -4   1   8      417.49      399.35      6.13 o 
  -3   1   8      193.15      195.90      4.26 o 
  -2   1   8       64.64       60.72      6.94 o 
  -1   1   8      255.99      243.98      6.78 o 
   0   1   8      208.39      180.06      4.02 o 
   1   1   8       21.21       23.16      1.76 o 
   2   1   8        8.46       12.87      2.27 o 
  -6   2   8        7.83        8.49      1.47 o 
  -5   2   8        3.49        3.63      0.98 o 
  -4   2   8        0.52        1.05      0.69 o 
  -3   2   8      101.92       96.87      3.15 o 
  -2   2   8       31.93       29.04      4.41 o 
  -1   2   8        4.33        1.90      1.19 o 
   0   2   8        9.41        9.01      1.34 o 
   1   2   8       18.45       22.47      1.87 o 
  -5   3   8        4.45        3.06      1.13 o 
  -4   3   8        0.30        0.35      0.72 o 
  -3   3   8       43.23       39.46      2.29 o 
  -2   3   8       20.86       24.63      1.91 o 
  -1   3   8        0.00        0.05      0.73 o 
   0   3   8        6.70        9.05      1.43 o 
  -4   4   8        1.63        1.82      0.93 o 
  -3   4   8        0.22       -0.11      1.47 o 
  -2   4   8        5.97        9.94      2.37 o 
   0  -7   9        0.02       -0.14      0.89 o 
   1  -7   9        0.45        0.25      1.17 o 
  -2  -6   9       11.21        7.65      1.92 o 
  -1  -6   9       10.69       12.08      2.18 o 
   0  -6   9        4.47        2.69      1.34 o 
   1  -6   9        7.46        5.62      2.33 o 
   2  -6   9        9.23        8.86      1.48 o 
  -3  -5   9       11.98       12.23      1.84 o 
  -2  -5   9        3.03        3.19      0.92 o 
  -1  -5   9        4.20        5.13      1.51 o 
   0  -5   9        0.94        1.26      0.78 o 
   1  -5   9        8.15        5.49      2.40 o 
   2  -5   9        0.30        0.05      0.84 o 
   3  -5   9       10.31       10.05      1.58 o 
  -4  -4   9        9.43        9.64      1.43 o 
  -3  -4   9        0.93        0.48      0.76 o 
  -2  -4   9        1.60        1.72      0.70 o 
  -1  -4   9       28.94       30.50      2.04 o 
   0  -4   9        0.11        0.05      0.65 o 
   1  -4   9        0.06        0.36      0.71 o 
   2  -4   9        0.13        0.61      0.80 o 
   3  -4   9        0.71       -1.00      0.73 o 
  -5  -3   9       22.21       24.70      2.00 o 
  -4  -3   9        0.93        1.32      0.82 o 
  -3  -3   9        1.84        2.58      0.82 o 
  -2  -3   9        8.42        9.18      1.03 o 
  -1  -3   9       27.61       26.72      2.23 o 
   0  -3   9       13.54       13.23      2.35 o 
   1  -3   9        3.34        4.20      2.23 o 
   2  -3   9       15.24       12.14      1.50 o 
   3  -3   9        5.75        7.07      1.35 o 
  -5  -2   9       84.23       90.27      4.68 o 
  -4  -2   9        1.72        2.75      1.17 o 
  -3  -2   9        6.12        7.50      1.07 o 
  -2  -2   9       86.36       93.50      2.82 o 
  -1  -2   9       39.96       37.86      1.84 o 
   0  -2   9       14.78       14.15      2.10 o 
   1  -2   9       28.12       31.89      2.95 o 
   2  -2   9       12.60        8.01      1.97 o 
   3  -2   9        7.88        9.32      2.13 o 
  -6  -1   9        1.86        0.68      1.25 o 
  -5  -1   9        2.43        3.82      1.51 o 
  -4  -1   9        2.33        4.38      1.41 o 
  -3  -1   9      240.13      254.75      5.39 o 
  -2  -1   9      133.53      133.75      3.40 o 
  -1  -1   9        5.71        7.73      1.61 o 
   0  -1   9       16.21       13.07      2.16 o 
   1  -1   9      109.86      113.79      5.17 o 
   2  -1   9        0.13       -0.62      0.96 o 
  -6   0   9        6.47        4.36      1.76 o 
  -5   0   9        6.27        3.90      1.52 o 
  -4   0   9        0.01       -0.73      0.68 o 
  -3   0   9       31.65       28.12      2.52 o 
  -2   0   9        6.14        6.07      1.06 o 
  -1   0   9        1.58        1.20      1.05 o 
   0   0   9        2.67        1.21      1.54 o 
   1   0   9        3.86        2.42      1.25 o 
   2   0   9       14.23       16.66      2.66 o 
  -6   1   9        5.83        9.77      2.18 o 
  -5   1   9        7.21        7.79      1.37 o 
  -4   1   9        6.47        5.84      1.16 o 
  -3   1   9       12.73       10.51      1.38 o 
  -2   1   9        2.58        0.89      2.04 o 
  -1   1   9        0.11        0.44      0.74 o 
   0   1   9        0.97        0.61      0.73 o 
   1   1   9        1.38        5.67      1.69 o 
  -5   2   9       11.78       18.74      2.04 o 
  -4   2   9        2.30        2.59      0.94 o 
  -3   2   9        0.85        0.45      0.75 o 
  -2   2   9        0.82        0.12      0.77 o 
  -1   2   9        3.06        4.34      1.05 o 
   0   2   9        3.44        5.67      1.22 o 
  -4   3   9        0.04        0.41      0.89 o 
  -3   3   9        0.08        0.90      0.90 o 
  -2   3   9       13.12       18.66      1.85 o 
  -1  -6  10        0.12       -0.80      0.99 o 
   0  -6  10        0.12        0.97      1.18 o 
   1  -6  10       10.70       10.25      1.64 o 
  -3  -5  10        1.48        1.80      1.63 o 
  -2  -5  10        0.51        0.18      1.04 o 
  -1  -5  10        4.72        5.71      1.69 o 
   0  -5  10       20.31       19.55      1.73 o 
   1  -5  10        0.20        1.52      0.92 o 
   2  -5  10       11.24       11.08      1.58 o 
  -4  -4  10       29.78       33.51      2.26 o 
  -3  -4  10        0.54        0.50      0.78 o 
  -2  -4  10        0.41        0.13      0.93 o 
  -1  -4  10        3.51        4.86      1.09 o 
   0  -4  10        5.31        3.92      1.07 o 
   1  -4  10       15.64       19.27      3.95 o 
   2  -4  10       24.06       18.95      1.88 o 
  -4  -3  10        5.67        6.41      1.71 o 
  -3  -3  10        3.98        3.28      1.40 o 
  -2  -3  10        8.01        8.57      1.32 o 
  -1  -3  10        1.63        1.73      1.17 o 
   0  -3  10       23.08       26.66      2.78 o 
   1  -3  10       16.92       18.76      2.62 o 
   2  -3  10        4.74        2.64      1.56 o 
  -5  -2  10        0.56       -0.32      0.99 o 
  -4  -2  10        2.45        1.42      1.30 o 
  -2  -2  10      116.47      114.37      5.25 o 
  -1  -2  10       34.70       39.51      3.07 o 
   0  -2  10       15.09       15.20      2.31 o 
   1  -2  10       11.49        9.37      2.17 o 
   2  -2  10       28.44       33.86      3.54 o 
  -5  -1  10        1.87        5.26      1.68 o 
  -4  -1  10       96.96       96.16      4.76 o 
  -3  -1  10       88.65       88.12      3.04 o 
  -2  -1  10       19.53       18.42      1.65 o 
  -1  -1  10       95.40      100.72      3.90 o 
   0  -1  10       93.49       92.84      4.95 o 
   1  -1  10        3.68        3.41      1.56 o 
  -5   0  10        0.99       -0.28      1.31 o 
  -4   0  10        1.03        1.45      0.86 o 
  -3   0  10       36.37       36.60      2.21 o 
  -2   0  10       24.55       23.36      1.82 o 
  -1   0  10        1.65        0.76      0.79 o 
   0   0  10        3.83        2.86      1.35 o 
  -4   1  10        0.20        0.76      0.92 o 
  -3   1  10       13.00       12.36      2.15 o 
  -2   1  10       15.06       13.46      1.60 o 
  -1   1  10        1.99        0.82      1.18 o 
  -3   2  10        0.00       -1.03      0.68 o 
  -2   2  10       14.11       16.75      2.71 o 
  -1  -5  11        3.25        3.48      1.59 o 
   0  -5  11        0.60       -0.36      0.81 o 
  -1  -4  11       29.75       28.98      2.99 o 
   0  -4  11        0.53       -0.10      1.11 o 
  -3  -3  11       93.19      102.85      4.89 o 
  -2  -3  11       77.92       82.36      4.41 o 
  -1  -3  11        0.00        0.08      1.20 o 
   0  -3  11       21.12       21.51      2.76 o 
  -3  -2  11        5.21        5.64      1.68 o 
  -2  -2  11        6.42        6.98      1.24 o 
  -1  -2  11        8.22       11.32      2.20 o 
   0  -2  11        0.35       -1.59      1.06 o 
  -4  -1  11        6.43        4.62      1.76 o 
  -3  -1  11        4.48        5.36      1.19 o 
  -2  -1  11        6.31        7.74      1.32 o 
  -1  -1  11        2.77        5.02      1.87 o 
   0  -1  11        0.00       -1.66      1.20 o 
  -3   0  11        2.27        2.68      1.06 o 
  -2   0  11        1.48        2.55      1.00 o 
                                                 
